# Supplementary material for: Dimensions of Self-Perceived Functionality in Older Adults Based on the Brazilian National Health Survey
Source: Int J Environ Res Public Health. 2025 Nov 21;22(12):1770. doi: 10.3390/ijerph22121770 (PMC12733159; doi:10.3390/ijerph22121770)
Supplement: Supplementary file 1 [file ijerph-22-01770-s001.zip]

Archive with 1 entries (1 files):
- ijerph-3597294-supplementary.pdf
